# Supplementary material for: Use of a bioinformatic-assisted primer design strategy to establish a new nested PCR-based method for Cryptosporidium
Source: Parasit Vectors. 2017 Oct 23;10:509. doi: 10.1186/s13071-017-2462-4 (PMC5654123; doi:10.1186/s13071-017-2462-4)
Supplement: Supplementary file 1 — Relevant information pertaining to small subunit ribosomal RNA gene (SSU) sequences obtained from amplicons produced from selected faecal DNA samples using a nested PCR method ([2]; see Methods section). These DNA samples were employed to assess the analytical specificity of large subunit ribosomal RNA gene (LSU) nested PCR assay established in this study (see also Methods section) (cf. Fig. 1). Sequence similarities (90–100%) were calculated with reference to the closest matched sequence in the GenBank database using BLASTn. Table S2. Pairwise comparison of sequence difference (%) in the variable D8 domain of the large subunit of the nuclear ribosomal RNA gene (LSU) used for the construction of the phylogenetic tree. Table S3. Pairwise comparison of sequence difference (%) in the region of the small subunit of the nuclear ribosomal RNA gene (SSU) used for the construction of the phylogenetic tree. Table S4. Salient information pertaining to the sequences of the variable D8 domain of the nuclear large subunit ribosomal RNA gene (LSU) used for the construction of the phylogenetic tree (cf. Fig. 2a). Sequences produced in this study are shown in bold-type. Table S5. Salient information pertaining to the sequences from the small subunit of the nuclear ribosomal RNA gene (SSU) used for the construction of the phylogenetic tree (cf. Fig. 2b). Sequences produced in this study are shown in bold-type. (XLSX 78 kb) [file 13071_2017_2462_MOESM1_ESM.xlsx]

## Sheet: TableS1
Table S1. Relevant information pertaining to small subunit ribosomal RNA gene (SSU) sequences obtained for amplicons produced from selected faecal DNA samples using a nested PCR method (Nolan et al., 2013; see Methods section). These DNA samples were employed to assess the analytical specificity of the large subunit ribosomal RNA gene (LSU) nested PCR assay established in this study (see also Met…
Group of sanples	Species/genotype	Subtype	Sample code	Host - common name	Host - scientific name	Locality		PCR result for SSU	GenBank accession no. of SSU sequence obtained from amplicon	GenBank accession no. of matching sequence established using BLASTn	Alignment length (bp)	Query Coverage (%)	Identity (%)		PCR result for LSU	GenBank accession no. of SSU sequence obtained from amplicon
Group 1: Well-defined ‘positive’ samples containing DNA of particular Cryptosporidium taxa but without ‘cross-amplification’.
	Cryptosporidium avium		HR04	Inland bearded dragon	Pogona vitticeps	Australia		+	KY882314	JX548299	235	100	99		+	KY882339
	Cryptosporidium baileyi		URCBa	Goat	Capra aegagrus hircus	Ghana		-	unable to amplify SSU	n/a	n/a	n/a	n/a		+	KY882316
	Cryptosporidium bovis		HA327	Dairy cattle	Bos taurus	Australia		+	KC778533	KC778533	209	100	100		+	KY882320
	Cryptosporidium canis		C5371	Emu	Dromaius novaehollandiae	Australia		+	KU531684	KU531684	236	100	100		+	KY882322
	Cryptosporidium cuniculus		SV5945	European rabbit	Oryctolagus cuniculus	Australia		+	KU531693	KU531693	244	100	100		+	KY882325
	Cryptosporidium fayeri		MR4158	Common wombat	Vombatus ursinus	Australia		+	KU531671	KU531671	494	100	100		+	KY882318
	Cryptosporidium felis		GR334	Human	Homo sapiens	Australia		+	KT123174	KT123174	503	100	100		+	KY882321
	Cryptosporidium hominis		MW2921	Human	Homo sapiens	Australia		+	KU531699	KU531699	344	100	100		+	KY882330
	Cryptosporidium macropodum		GV5552	Eastern grey kangaroo	Macropus giganteus	Australia		+	KU531687	KU531687	539	100	100		+	KY882346
	Cryptosporidium meleagridis		HS174	Human	Homo sapiens	Australia		+	MF621049	KY352486	247	100	100		+	KY882323
	Cryptosporidium muris		B2117a	Rodent	unknown	Czech Republic		+	MF621050	KX710090	237	100	100		+	KY882317
	Cryptosporidium parvum	IIaA15G2R1	HS55	Human	Homo sapiens	Australia		+	MF621051	KX949410	255	100	100		+	KY882336
	Cryptosporidium cf. ryanae		OS2822	Deer	unknown*	Australia		+	KU531651	KU531651	226	100	100		+	KY882344
	Cryptosporidium serpentis		HR226	Coastal taipan	Oxyuranus scutellatus	Australia		+	KY882313	KM870603	234	100	99		+	KY882319
	Cryptosporidium cf. suis		OS3311	Deer	unknown*	Australia		+	KU531660	KU531660	491	100	100		+	KY882326
	Cryptosporidium sp. duck-like genotype		UY5645	Waterbird	unknown	Australia		+	KU531689	KT880498	231	100	100		+	KY882340
	Cryptosporidium sp. mink genotype		GR74	Human	Homo sapiens	Australia		+	KT123172	KT123172	588	100	100		+	KY882324
	Cryptosporidium sp. novel human genotype		OTUi 1034	Human	Homo sapiens	Australia		+	KJ506854	KJ506854	786	100	100		+	KY882329
	Cryptosporidium ubiquitum		OS6339	Deer	unknown*	Australia		+	KU531698	KU531698	240	100	100		+	KY882328
	Cryptosporidium xiaoi		URX1a	Sheep	Ovis aries	Ghana		+	MF621052	EF060295	241	100	99		+	KY882315
Group 2: Samples with substantial cross-amplification and no evidence of the presence of Cryptosporidium.
Alveolates	Adelina bambarooniae		C6398	Emu	Dromaius novaehollandiae	Australia		+	n/a	AF494059	222	99	93		-	n/a
	Colpodella sp.		SV5457	Swamp wallaby	Wallabia bicolor	Australia		+	n/a	GU067926	243	99	97		-	n/a
	Cryptosporidium struthionis		SV5413	Swamp wallaby	Wallabia bicolor	Australia		+	n/a	AJ697751	205	97	92		-	n/a
	Eimeria reichenowi		SV4957	Waterbird	unknown	Australia		+	n/a	AB544347	237	95	95		-	n/a
	Gleodinium montanum		OS6343	Deer	unknown*	Australia		+	n/a	EF058238	226	100	98		-	n/a
	Perkinsea sp.		YY5102	Deer	unknown*	Australia		+	n/a	KP122552	239	100	95		-	n/a
	Placocista sp.		UY7029	Deer	unknown*	Australia		+	n/a	GQ144688	194	90	90		-	n/a
	uncultured eukaryote		MR6317	Eastern grey kangaroo	Macropus giganteus	Australia		+	n/a	KF219450	206	100	98		-	n/a
Chlorophytes	Chlorococcum vacuolatum		GV6111	European rabbit	Oryctolagus cuniculus	Australia		+	n/a	KM020107	234	90	90		-	n/a
	Colletotrichum aculatum		UY6204	Australian swamp rat	Rattus lutreolus	Australia		+	n/a	LC104999	477	100	100		-	n/a
	Monoraphidium minutum		UY4672	Deer	unknown*	Australia		+	n/a	JQ315548	214	100	100		-	n/a
Dinoflagellate	Baldinia anauniensis		MR4716	Eastern grey kangaroo	Macropus giganteus	Australia		+	n/a	EF052682	233	98	98		-	n/a
Fungus	uncultured fungus		SV5488	Swamp wallaby	Wallabia bicolor	Australia		+	n/a	KF219450	477	100	100		-	n/a
Group 3: ‘Negative’ samples without cross-amplification with no evidence of the presence of Cryptosporidium DNA.
	n/a	n/a	GV6099	Eastern grey kangaroo	Macropus giganteus	Australia		-	n/a	n/a	n/a	n/a	n/a		-	n/a
	n/a	n/a	UY6180	Deer	unknown*	Australia		-	n/a	n/a	n/a	n/a	n/a		-	n/a
	n/a	n/a	UY6193	European rabbit	Oryctolagus cuniculus	Australia		-	n/a	n/a	n/a	n/a	n/a		-	n/a
	n/a	n/a	UY6199	Waterbird	unknown	Australia		-	n/a	n/a	n/a	n/a	n/a		-	n/a
	n/a	n/a	UY6200	Australian swamp rat	Rattus lutreolus	Australia		-	n/a	n/a	n/a	n/a	n/a		-	n/a
	n/a	n/a	UY6207	Waterbird	unknown	Australia		-	n/a	n/a	n/a	n/a	n/a		-	n/a
	n/a	n/a	UY6211	Australian swamp rat	Rattus lutreolus	Australia		-	n/a	n/a	n/a	n/a	n/a		-	n/a
	n/a	n/a	UY6258	Common wombat	Vombatus ursinus	Australia		-	n/a	n/a	n/a	n/a	n/a		-	n/a
	n/a	n/a	UY6520	Common wombat	Vombatus ursinus	Australia		-	n/a	n/a	n/a	n/a	n/a		-	n/a
	n/a	n/a	MR6563	Swamp wallaby	Wallabia bicolor	Australia		-	n/a	n/a	n/a	n/a	n/a		-	n/a
	n/a	n/a	MR6584	Swamp wallaby	Wallabia bicolor	Australia		-	n/a	n/a	n/a	n/a	n/a		-	n/a
	n/a	n/a	MR6592	Deer	unknown*	Australia		-	n/a	n/a	n/a	n/a	n/a		-	n/a
	n/a	n/a	MR6596	Eastern grey kangaroo	Macropus giganteus	Australia		-	n/a	n/a	n/a	n/a	n/a		-	n/a
	n/a	n/a	C6655	Eastern grey kangaroo	Macropus giganteus	Australia		-	n/a	n/a	n/a	n/a	n/a		-	n/a
	n/a	n/a	C6658	Deer	unknown*	Australia		-	n/a	n/a	n/a	n/a	n/a		-	n/a
Group 4: Samples with substantial cross-amplification and containing Cryptosporidium DNA.
	Cryptosporidium hominis		MW2921	Human	Homo sapiens	Australia		+	KU531699	KU531699	344	100	100		+	KY882330
	Cryptosporidium hominis	IbA10G2	HS333	Human	Homo sapiens	Australia		+	unreadable sequence	unreadable sequence	n/a	n/a	n/a		+	KY882334
	Cryptosporidium hominis	IfA13G1	HS206	Human	Homo sapiens	Australia		+	unreadable sequence	unreadable sequence	n/a	n/a	n/a		+	KY882335
	Cryptosporidium hominis	IdA15G1	HS181	Human	Homo sapiens	Australia		+	unreadable sequence	unreadable sequence	n/a	n/a	n/a		+	KY882332
	Cryptosporidium hominis	IgA17	HS143	Human	Homo sapiens	Australia		+	unreadable sequence	unreadable sequence	n/a	n/a	n/a		+	KY882331
	Cryptosporidium hominis	IgA17	HS27	Human	Homo sapiens	Australia		+	unreadable sequence	unreadable sequence	n/a	n/a	n/a		+	KY882333
	Cryptosporidium parvum	IIaA15G2R1	HS55	Human	Homo sapiens	Australia		+	MF621051	KX949410	255	100	100		+	KY882336
	Cryptosporidium parvum	IIaA17G2R1	HS278	Human	Homo sapiens	Australia		+	unreadable sequence	unreadable sequence	n/a	n/a	n/a		+	KY882337
	Cryptosporidium parvum	IIaA18G3R1	HS03	Human	Homo sapiens	Australia		+	unreadable sequence	unreadable sequence	n/a	n/a	n/a		+	KY882338
Group 5: Samples without cross-amplification and containing DNA of closely-related genotypes or subtypes of Cryptosporidium.
	Cryptosporidium hominis		MW2921	Human	Homo sapiens	Australia		+	KU531699	KU531699	344	100	100		+	KY882330
	Cryptosporidium hominis	IbA10G2	HS333	Human	Homo sapiens	Australia		+	unreadable sequence	unreadable sequence	n/a	n/a	n/a		+	KY882334
	Cryptosporidium hominis	IfA13G1	HS206	Human	Homo sapiens	Australia		+	unreadable sequence	unreadable sequence	n/a	n/a	n/a		+	KY882335
	Cryptosporidium hominis	IdA15G1	HS181	Human	Homo sapiens	Australia		+	unreadable sequence	unreadable sequence	n/a	n/a	n/a		+	KY882332
	Cryptosporidium hominis	IgA17	HS143	Human	Homo sapiens	Australia		+	unreadable sequence	unreadable sequence	n/a	n/a	n/a		+	KY882331
	Cryptosporidium hominis	IgA17	HS27	Human	Homo sapiens	Australia		+	unreadable sequence	unreadable sequence	n/a	n/a	n/a		+	KY882333
	Cryptosporidium parvum	IIaA15G2R1	HS55	Human	Homo sapiens	Australia		+	MF621051	KX949410	255	100	100		+	KY882336
	Cryptosporidium parvum	IIaA17G2R1	HS278	Human	Homo sapiens	Australia		+	unreadable sequence	unreadable sequence	n/a	n/a	n/a		+	KY882337
	Cryptosporidium parvum	IIaA18G3R1	HS03	Human	Homo sapiens	Australia		+	unreadable sequence	unreadable sequence	n/a	n/a	n/a		+	KY882338
	Cryptosporidium cf. fayeri	kangaroo 1	YY6016	Eastern grey kangaroo	Macropus giganteus	Australia		+	KU531694	KU531694	524	100	100		+	KY882351
	Cryptosporidium cf. fayeri	EGK1	GV3073	Eastern grey kangaroo	Macropus giganteus	Australia		+	KU531656	KU531656	214	100	100		+	KY882352
	Cryptosporidium cf. fayeri	EGK1	YY6091	Eastern grey kangaroo	Macropus giganteus	Australia		+	KU531695	KU531695	244	100	100		+	KY882353
	Cryptosporidium fayeri		MR4158	Common wombat	Vombatus ursinus	Australia		+	KU531671	KU531671	494	100	100		+	KY882318
	Cryptosporidium macropodum		GV5552	Eastern grey kangaroo	Macropus giganteus	Australia		+	KU531687	KU531687	539	100	100		+	KY882346
	Cryptosporidium macropodum		GV5573	Eastern grey kangaroo	Macropus giganteus	Australia		+	KU531688	KU531688	238	100	100		+	KY882349
	Cryptosporidium macropodum		GV5543	Eastern grey kangaroo	Macropus giganteus	Australia		+	KU531686	KU531686	238	100	100		+	KY882350
	Cryptosporidium cf. macropodum		SV3188	Swamp wallaby	Wallabia bicolor	Australia		+	KU531659	KU531659	497	100	100		+	KY882347
	Cryptosporidium cf. macropodum		OS3365	Swamp wallaby	Wallabia bicolor	Australia		+	KU531661	KU531661	216	100	100		+	KY882348
	Cryptosporidium cf. ryanae	MW2	C5875	Deer	unknown*	Australia		+	KU531692	KU531692	233	100	100		+	KY882345
	Cryptosporidium cf. ryanae		OS2822	Deer	unknown*	Australia		+	KU531651	KU531651	226	100	100		+	KY882344
	Cryptosporidium cf. ryanae	MW7	OS2821	Deer	unknown*	Australia		+	KU531650	KU531650	230	100	100		+	KY882342
	Cryptosporidium cf. ryanae	MW4	C4873	Deer	unknown*	Australia		+	KU531676	KU531676	230	100	100		+	KY882343
	Cryptosporidium ubiquitum		OS6339	Deer	unknown*	Australia		+	KU531698	KU531698	240	100	100		+	KY882328
	Cryptosporidium ubiquitum	XIIg	C3604	Common wombat	Vombatus ursinus	Australia		+	KU531665	KU531665	546	100	100		+	KY882327
a. Sample provided by Prof. Una Ryan (Murdoch University, Australia)
*Samples from "deer" hosts are either introduced Fallow deer (Dama dama), Red deer (Cervus elaphus) or Sambar deer (Rusa unicolor).

## Sheet: Table S2 
Table S2. Pairwise comparison (% difference) of representative large subunit ribosomal RNA gene (LSU) sequences used in the construction of the phylogenetic tree.
	C. avium KY882339	C. baileyi KY882316	C. baileyi JIBL01000085	C. bovis KY882320	C. canis KY882322	C. cuniculus KY882325	C. fayeri KY882318	C. cf. fayeri KY882351	C. cf. fayeri EGK1 KY882352	C. cf. fayeri EGK1 KY882353	C. felis KY882321	C. hominis JRXJ01000009	C. hominis IgA17 KY882331	C. hominis IgA17 KY882333	C. hominis KY882330	C. hominis IbA10G2 KY882334	C. hominis IdA15G1 KY882332	C. hominis IfA13G1 KY882335	C. macropodum KY882346	C. cf. macropodum KY882347	C. cf. macropodum KY882348	C. macropodum KY882350	C. macropodum KY882349	C. meleagridis KY882323	C. meleagridis JIBK01000054	C. muris KY882317	C. muris DS989727	C. parvum IIaA15G2R1 KY882336	C. parvum IIaA17G2R1 KY882337	C. parvum IIaA18G3R1 KY882338	C. parvum AF040725	C. sp. deer genotype KY882341	C. cf. ryanae MW2 KY882345	C. cf. ryanae MW1 KY882344	C. cf. ryanae MW4 KY882343	C. cf. ryanae MW7 KY882342	C. serpentis KY882319	C. cf. suis KY882326	C. sp. chipmink genotype JXRN01000055	C. sp. duck-like genotype UY5645	C. sp. mink genotype KY882324	C. sp. novel human genotype KY882329	C. ubiquitum KY882328	C. ubiquitum KY882327	C. xiaoi KY882315	Colpodella angusta KU159286
Cryptosporidum avium KY882339		5.2	5.2	9.3	12.6	9	7.7	8.2	9	9	10.5	9.7	9.1	9.2	9	9	9	9	11.5	11.5	11.5	11.5	11.5	7.2	7.5	14.5	14.8	8.2	8.2	8.2	8.2	9.8	12.8	9.8	9.8	9.8	15.8	8.2	11.2	9	8.2	8	8.2	8	9	27.3
C. baileyi KY882316	5.2	-	0	11.4	13.1	10	8.7	9	10.1	10.1	11	10.7	10.1	10.2	10	10	10	10	11	11	11	11	11	8.3	8.5	14.8	15	9.3	9.3	9.3	9.3	12.1	14.8	12.1	12.1	12.1	17.3	9.2	11.2	10.6	9.3	9	9.3	9	11.1	28.1
C. baileyi JIBL01000085	5.2	0	-	11.4	13.1	10	8.7	9	10.1	10.1	11	10.7	10.1	10.2	10	10	10	10	11	11	11	11	11	8.3	8.5	14.8	15	9.3	9.3	9.3	9.3	12.1	14.8	12.1	12.1	12.1	17.3	9.2	11.2	10.6	9.3	9	9.3	9	11.1	28.1
C. bovis KY882320	9.3	11.4	11.4	-	12.3	11.8	11	11	10.1	10.1	12.5	12.2	11.6	11.8	11.5	11.5	11.5	11.5	12.8	12.8	12.8	12.8	12.8	9.6	9.8	18.4	18.6	10.8	10.8	10.8	10.8	3.6	7.9	3.6	3.6	3.6	19.6	11.5	13	10.1	10.8	10.6	11.1	10.5	2.1	30.5
C. canis KY882322	12.6	13.1	13.1	12.3	-	7	8	7.8	7.5	7.5	10.5	8	7.4	7.5	7.2	7.2	7.2	7.2	9.9	9.9	9.9	9.9	9.9	8.5	8.8	18.1	18.3	6.8	6.8	6.8	6.8	13.1	14.2	13.1	13.1	13.1	18.4	7	10.2	11.2	7.3	6.8	7	7.6	12.6	30.2
C. cuniculus KY882325	9	10	10	11.8	7	-	3.1	3.6	4.1	4.1	7.2	1.5	0.9	1	0.8	0.8	0.8	0.8	8.5	8.5	8.5	8.5	8.5	4.9	5.2	17.1	17.3	1	1	1	1	12.5	13.1	12.5	12.5	12.5	16.8	2.8	6.9	9.1	1.6	2.6	3.9	3.1	11.5	28.5
C. fayeri KY882318	7.7	8.7	8.7	11	8	3.1	-	1	2.6	2.6	5.4	3.3	3	3.1	2.8	2.8	2.8	2.8	8.5	8.5	8.5	8.5	8.5	3.6	3.9	17.3	17.5	2.1	2.1	2.1	2.1	11.3	12.6	11.3	11.3	11.3	16.3	2.8	5.1	9	2.6	2.6	4.1	3.9	10.8	27.9
C. cf. fayeri KY882351	8.2	9	9	11	7.8	3.6	1	-	2.6	2.6	5.4	3.9	3.5	3.6	3.4	3.4	3.4	3.4	8.2	8.2	8.2	8.2	8.2	4.7	4.9	17.8	18	2.6	2.6	2.6	2.6	11.3	12.4	11.3	11.3	11.3	17	2.8	5.9	9.1	3.1	3.1	4.1	3.9	10.8	28.6
C. cf. fayeri EGK1 KY882352	9	10.1	10.1	10.1	7.5	4.1	2.6	2.6	-	0	6.7	4.6	4	4.1	3.9	3.9	3.9	3.9	8.8	8.8	8.8	8.8	8.8	3.6	3.9	18.4	18.6	3.6	3.6	3.6	3.6	10.8	12.9	10.8	10.8	10.8	17.4	3.9	7.1	9.1	4.2	3.6	4.7	4.7	10.3	29.2
C. cf. fayeri EGK1 KY882353	9	10.1	10.1	10.1	7.5	4.1	2.6	2.6	0	-	6.7	4.6	4	4.1	3.9	3.9	3.9	3.9	8.8	8.8	8.8	8.8	8.8	3.6	3.9	18.4	18.6	3.6	3.6	3.6	3.6	10.8	12.9	10.8	10.8	10.8	17.4	3.9	7.1	9.1	4.2	3.6	4.7	4.7	10.3	29.2
C. felis KY882321	10.5	11	11	12.5	10.5	7.2	5.4	5.4	6.7	6.7	-	6.9	7.1	7.2	6.9	6.9	6.9	6.9	9	9	9	9	9	7.5	7.7	18	18.2	6.7	6.7	6.7	6.7	13.3	13.4	13.3	13.3	13.3	16.7	5.9	7.6	11.1	6.7	7.2	5.7	5.9	12.2	28.5
C. hominis JRXJ01000009	9.7	10.7	10.7	12.2	8	1.5	3.3	3.9	4.6	4.6	6.9	-	0.9	1	0.8	0.8	0.8	0.8	9.5	9.5	9.5	9.5	9.5	5.1	4.9	17.5	17.7	1.8	1.8	1.8	1.8	13	13.1	13	13	13	17.2	3.4	6.3	10.1	2.3	3.4	4.6	3.9	12	28.9
C. hominis IgA17 KY882331	9.1	10.1	10.1	11.6	7.4	0.9	3	3.5	4	4	7.1	0.9	-	0.1	0.1	0.1	0.1	0.1	8.9	8.9	8.9	8.9	8.9	4.5	4.8	17.2	17.4	1.2	1.2	1.2	1.2	12.4	13.2	12.4	12.4	12.4	17	3	6.7	9.5	1.7	2.7	4	3.2	11.4	28.7
C. hominis IgA17 KY882333	9.2	10.2	10.2	11.8	7.5	1	3.1	3.6	4.1	4.1	7.2	1	0.1	-	0.3	0.3	0.3	0.3	9	9	9	9	9	4.6	4.9	17.3	17.5	1.3	1.3	1.3	1.3	12.5	13.4	12.5	12.5	12.5	17.1	3.1	6.9	9.6	1.8	2.8	4.1	3.4	11.5	28.8
C. hominis KY882330	9	10	10	11.5	7.2	0.8	2.8	3.4	3.9	3.9	6.9	0.8	0.1	0.3	-	0	0	0	8.8	8.8	8.8	8.8	8.8	4.4	4.6	17.1	17.3	1	1	1	1	12.3	13.1	12.3	12.3	12.3	16.8	2.8	6.6	9.3	1.6	2.6	3.9	3.1	11.3	28.5
C. hominis IbA10G2 KY882334	9	10	10	11.5	7.2	0.8	2.8	3.4	3.9	3.9	6.9	0.8	0.1	0.3	0	-	0	0	8.8	8.8	8.8	8.8	8.8	4.4	4.6	17.1	17.3	1	1	1	1	12.3	13.1	12.3	12.3	12.3	16.8	2.8	6.6	9.3	1.6	2.6	3.9	3.1	11.3	28.5
C. hominis IdA15G1 KY882332	9	10	10	11.5	7.2	0.8	2.8	3.4	3.9	3.9	6.9	0.8	0.1	0.3	0	0	-	0	8.8	8.8	8.8	8.8	8.8	4.4	4.6	17.1	17.3	1	1	1	1	12.3	13.1	12.3	12.3	12.3	16.8	2.8	6.6	9.3	1.6	2.6	3.9	3.1	11.3	28.5
C. hominis IfA13G1 KY882335	9	10	10	11.5	7.2	0.8	2.8	3.4	3.9	3.9	6.9	0.8	0.1	0.3	0	0	0	-	8.8	8.8	8.8	8.8	8.8	4.4	4.6	17.1	17.3	1	1	1	1	12.3	13.1	12.3	12.3	12.3	16.8	2.8	6.6	9.3	1.6	2.6	3.9	3.1	11.3	28.5
C. macropodum KY882346	11.5	11	11	12.8	9.9	8.5	8.5	8.2	8.8	8.8	9	9.5	8.9	9	8.8	8.8	8.8	8.8	-	0	0	0	0	9	9.3	18.5	18.7	8.1	8.1	8.1	8.1	13.3	14.4	13.3	13.3	13.3	19	7.8	11.4	9.1	8.6	7.8	8.1	8.1	12.3	30.4
C. cf. macropodum KY882347	11.5	11	11	12.8	9.9	8.5	8.5	8.2	8.8	8.8	9	9.5	8.9	9	8.8	8.8	8.8	8.8	0	-	0	0	0	9	9.3	18.5	18.7	8.1	8.1	8.1	8.1	13.3	14.4	13.3	13.3	13.3	19	7.8	11.4	9.1	8.6	7.8	8.1	8.1	12.3	30.4
C. cf. macropodum KY882348	11.5	11	11	12.8	9.9	8.5	8.5	8.2	8.8	8.8	9	9.5	8.9	9	8.8	8.8	8.8	8.8	0	0	-	0	0	9	9.3	18.5	18.7	8.1	8.1	8.1	8.1	13.3	14.4	13.3	13.3	13.3	19	7.8	11.4	9.1	8.6	7.8	8.1	8.1	12.3	30.4
C. macropodum KY882350	11.5	11	11	12.8	9.9	8.5	8.5	8.2	8.8	8.8	9	9.5	8.9	9	8.8	8.8	8.8	8.8	0	0	0	-	0	9	9.3	18.5	18.7	8.1	8.1	8.1	8.1	13.3	14.4	13.3	13.3	13.3	19	7.8	11.4	9.1	8.6	7.8	8.1	8.1	12.3	30.4
C. macropodum KY882349	11.5	11	11	12.8	9.9	8.5	8.5	8.2	8.8	8.8	9	9.5	8.9	9	8.8	8.8	8.8	8.8	0	0	0	0	-	9	9.3	18.5	18.7	8.1	8.1	8.1	8.1	13.3	14.4	13.3	13.3	13.3	19	7.8	11.4	9.1	8.6	7.8	8.1	8.1	12.3	30.4
C. meleagridis KY882323	7.2	8.3	8.3	9.6	8.5	4.9	3.6	4.7	3.6	3.6	7.5	5.1	4.5	4.6	4.4	4.4	4.4	4.4	9	9	9	9	9	-	0.3	16.7	16.9	3.9	3.9	3.9	3.9	11.1	13.1	11.1	11.1	11.1	16.4	5.2	7.7	9.4	3.9	3.1	5.4	4.9	9.8	28.3
C. meleagridis JIBK01000054	7.5	8.5	8.5	9.8	8.8	5.2	3.9	4.9	3.9	3.9	7.7	4.9	4.8	4.9	4.6	4.6	4.6	4.6	9.3	9.3	9.3	9.3	9.3	0.3	-	16.7	16.9	4.1	4.1	4.1	4.1	11.4	13.4	11.4	11.4	11.4	16.4	5.4	7.7	9.6	4.1	3.4	5.7	5.2	10.1	28.3
C. muris KY882317	14.5	14.8	14.8	18.4	18.1	17.1	17.3	17.8	18.4	18.4	18	17.5	17.2	17.3	17.1	17.1	17.1	17.1	18.5	18.5	18.5	18.5	18.5	16.7	16.7	-	0.3	17.3	17.3	17.3	17.3	18.9	20.9	18.9	18.9	18.9	6.3	17.8	18.2	19.2	17.3	17.1	17.3	17.3	18.4	29.8
C. muris DS989727	14.8	15	15	18.6	18.3	17.3	17.5	18	18.6	18.6	18.2	17.7	17.4	17.5	17.3	17.3	17.3	17.3	18.7	18.7	18.7	18.7	18.7	16.9	16.9	0.3	-	17.5	17.5	17.5	17.5	19.1	21.1	19.1	19.1	19.1	6.5	18	18.4	19.4	17.5	17.3	17.5	17.5	18.6	30
C. parvum IIaA15G2R1 KY882336	8.2	9.3	9.3	10.8	6.8	1	2.1	2.6	3.6	3.6	6.7	1.8	1.2	1.3	1	1	1	1	8.1	8.1	8.1	8.1	8.1	3.9	4.1	17.3	17.5	-	0	0	0	11.6	12.7	11.6	11.6	11.6	17.1	2.3	6.4	8.4	0.5	1.6	3.4	2.6	10.5	28.2
C. parvum IIaA17G2R1 KY882337	8.2	9.3	9.3	10.8	6.8	1	2.1	2.6	3.6	3.6	6.7	1.8	1.2	1.3	1	1	1	1	8.1	8.1	8.1	8.1	8.1	3.9	4.1	17.3	17.5	0	-	0	0	11.6	12.7	11.6	11.6	11.6	17.1	2.3	6.4	8.4	0.5	1.6	3.4	2.6	10.5	28.2
C. parvum IIaA18G3R1 KY882338	8.2	9.3	9.3	10.8	6.8	1	2.1	2.6	3.6	3.6	6.7	1.8	1.2	1.3	1	1	1	1	8.1	8.1	8.1	8.1	8.1	3.9	4.1	17.3	17.5	0	0	-	0	11.6	12.7	11.6	11.6	11.6	17.1	2.3	6.4	8.4	0.5	1.6	3.4	2.6	10.5	28.2
C. parvum AF040725	8.2	9.3	9.3	10.8	6.8	1	2.1	2.6	3.6	3.6	6.7	1.8	1.2	1.3	1	1	1	1	8.1	8.1	8.1	8.1	8.1	3.9	4.1	17.3	17.5	0	0	0	-	11.6	12.7	11.6	11.6	11.6	17.1	2.3	6.4	8.4	0.5	1.6	3.4	2.6	10.5	28.2
C. sp. deer genotype KY882341	9.8	12.1	12.1	3.6	13.1	12.5	11.3	11.3	10.8	10.8	13.3	13	12.4	12.5	12.3	12.3	12.3	12.3	13.3	13.3	13.3	13.3	13.3	11.1	11.4	18.9	19.1	11.6	11.6	11.6	11.6	-	5.9	0	0	0	19.8	11.5	14.3	10.6	11.8	11.9	11.6	11.6	2.6	31.3
C. cf. ryanae MW2 KY882345	12.8	14.8	14.8	7.9	14.2	13.1	12.6	12.4	12.9	12.9	13.4	13.1	13.2	13.4	13.1	13.1	13.1	13.1	14.4	14.4	14.4	14.4	14.4	13.1	13.4	20.9	21.1	12.7	12.7	12.7	12.7	5.9	-	5.9	5.9	5.9	20.9	11.9	15.5	11.4	12.9	13.4	12.1	12.1	7.4	32.9
C. cf. ryanae MW1 KY882344	9.8	12.1	12.1	3.6	13.1	12.5	11.3	11.3	10.8	10.8	13.3	13	12.4	12.5	12.3	12.3	12.3	12.3	13.3	13.3	13.3	13.3	13.3	11.1	11.4	18.9	19.1	11.6	11.6	11.6	11.6	0	5.9	-	0	0	19.8	11.5	14.3	10.6	11.8	11.9	11.6	11.6	2.6	31.3
C. cf. ryanae MW4 KY882343	9.8	12.1	12.1	3.6	13.1	12.5	11.3	11.3	10.8	10.8	13.3	13	12.4	12.5	12.3	12.3	12.3	12.3	13.3	13.3	13.3	13.3	13.3	11.1	11.4	18.9	19.1	11.6	11.6	11.6	11.6	0	5.9	0	-	0	19.8	11.5	14.3	10.6	11.8	11.9	11.6	11.6	2.6	31.3
C. cf. ryanae MW7 KY882342	9.8	12.1	12.1	3.6	13.1	12.5	11.3	11.3	10.8	10.8	13.3	13	12.4	12.5	12.3	12.3	12.3	12.3	13.3	13.3	13.3	13.3	13.3	11.1	11.4	18.9	19.1	11.6	11.6	11.6	11.6	0	5.9	0	0	-	19.8	11.5	14.3	10.6	11.8	11.9	11.6	11.6	2.6	31.3
C. serpentis KY882319	15.8	17.3	17.3	19.6	18.4	16.8	16.3	17	17.4	17.4	16.7	17.2	17	17.1	16.8	16.8	16.8	16.8	19	19	19	19	19	16.4	16.4	6.3	6.5	17.1	17.1	17.1	17.1	19.8	20.9	19.8	19.8	19.8	-	17.5	19.1	18.2	17.1	17.1	17.1	17.3	19.6	29.3
C. cf. suis KY882326	8.2	9.2	9.2	11.5	7	2.8	2.8	2.8	3.9	3.9	5.9	3.4	3	3.1	2.8	2.8	2.8	2.8	7.8	7.8	7.8	7.8	7.8	5.2	5.4	17.8	18	2.3	2.3	2.3	2.3	11.5	11.9	11.5	11.5	11.5	17.5	-	6.9	8.1	2.9	3.4	2.3	2.6	11	29.1
C. sp. chipmink genotype JXRN01000055	11.2	11.2	11.2	13	10.2	6.9	5.1	5.9	7.1	7.1	7.6	6.3	6.7	6.9	6.6	6.6	6.6	6.6	11.4	11.4	11.4	11.4	11.4	7.7	7.7	18.2	18.4	6.4	6.4	6.4	6.4	14.3	15.5	14.3	14.3	14.3	19.1	6.9	-	13.3	6.9	6.6	7.9	7.7	13	29.7
C. sp. duck-like genotype UY5645	9	10.6	10.6	10.1	11.2	9.1	9	9.1	9.1	9.1	11.1	10.1	9.5	9.6	9.3	9.3	9.3	9.3	9.1	9.1	9.1	9.1	9.1	9.4	9.6	19.2	19.4	8.4	8.4	8.4	8.4	10.6	11.4	10.6	10.6	10.6	18.2	8.1	13.3	-	8.6	8.6	7.8	8.1	10.1	30.5
C. sp. mink genotype KY882324	8.2	9.3	9.3	10.8	7.3	1.6	2.6	3.1	4.2	4.2	6.7	2.3	1.7	1.8	1.6	1.6	1.6	1.6	8.6	8.6	8.6	8.6	8.6	3.9	4.1	17.3	17.5	0.5	0.5	0.5	0.5	11.8	12.9	11.8	11.8	11.8	17.1	2.9	6.9	8.6	-	2.1	3.4	2.6	10.5	27.9
C. sp. novel human genotype KY882329	8	9	9	10.6	6.8	2.6	2.6	3.1	3.6	3.6	7.2	3.4	2.7	2.8	2.6	2.6	2.6	2.6	7.8	7.8	7.8	7.8	7.8	3.1	3.4	17.1	17.3	1.6	1.6	1.6	1.6	11.9	13.4	11.9	11.9	11.9	17.1	3.4	6.6	8.6	2.1	-	4.2	3.4	10.8	28.5
C. ubiquitum KY882328	8.2	9.3	9.3	11.1	7	3.9	4.1	4.1	4.7	4.7	5.7	4.6	4	4.1	3.9	3.9	3.9	3.9	8.1	8.1	8.1	8.1	8.1	5.4	5.7	17.3	17.5	3.4	3.4	3.4	3.4	11.6	12.1	11.6	11.6	11.6	17.1	2.3	7.9	7.8	3.4	4.2	-	0.8	10.8	28.2
C. ubiquitum KY882327	8	9	9	10.5	7.6	3.1	3.9	3.9	4.7	4.7	5.9	3.9	3.2	3.4	3.1	3.1	3.1	3.1	8.1	8.1	8.1	8.1	8.1	4.9	5.2	17.3	17.5	2.6	2.6	2.6	2.6	11.6	12.1	11.6	11.6	11.6	17.3	2.6	7.7	8.1	2.6	3.4	0.8	-	10.3	27.7
C. xiaoi KY882315	9	11.1	11.1	2.1	12.6	11.5	10.8	10.8	10.3	10.3	12.2	12	11.4	11.5	11.3	11.3	11.3	11.3	12.3	12.3	12.3	12.3	12.3	9.8	10.1	18.4	18.6	10.5	10.5	10.5	10.5	2.6	7.4	2.6	2.6	2.6	19.6	11	13	10.1	10.5	10.8	10.8	10.3	-	30.5
Colpodella angusta KU159286	27.3	28.1	28.1	30.5	30.2	28.5	27.9	28.6	29.2	29.2	28.5	28.9	28.7	28.8	28.5	28.5	28.5	28.5	30.4	30.4	30.4	30.4	30.4	28.3	28.3	29.8	30	28.2	28.2	28.2	28.2	31.3	32.9	31.3	31.3	31.3	29.3	29.1	29.7	30.5	27.9	28.5	28.2	27.7	30.5	-

## Sheet: Table S3
Table S3. Pairwise comparison (% difference) of representative small subunit of nuclear ribosomal RNA gene (SSU) sequences used in the construction of the phylogenetic tree.
	C. avium KY882314	C. baileyi JIBL01000085	C. bovis KU291247	C. canis KU531684	C. cuniculus KU531693	C. felis KT123174	C. sp. kangaroo genotype 1 KU531694	C. sp. EGK1 AY237630	C. fayeri KU531671	C. fayeri KU531672	C. hominis IbA10G2 GQ983352	C. hominis LJRW01000034	C. hominis JRXJ01000055	C. cf. macropodum KU531659	C. macropodum KU531686	C. macropodum KU531687	C. macropodum KU531688	C. meleagridis JIBK01000054	C. meleagridis MF621049	C. muris MF621050	C. parvum MF621051	C. parvum IIdA22G1 LKCJ01000010	C. parvum IIaA15G2R1 LKCK01000014	C. parvum IIaA17G1R1 LKCL01000014	C. parvum IIaA18G2R1 LKHL01000017	C. sp. deer genotype KU531664	C. cf. ryanae MW2 KU531692	C. cf. ryanae MW4 KU531676	C. cf. ryanae MW7 KU531650	C. cf. ryanae MW7 KU531651	C. serpentis KY882313	C. cf. suis KU531660	C. sp. chipmunk genotype JXRN01000055	C. sp. duck-like genotype KU531689	C. sp. mink genotype KT123172	C. sp. OTUi AVK 2014 KJ506854	C. cf. ubiquitum KU531665	C. ubiquitum KU531698	C. xiaoi MF621052	Colpodella angusta KU159286
Cryptosporidum avium KY882314	-	5.2	8.5	9.8	11	18.3	8.9	10	10.5	10.5	12.2	12.2	10.6	9.3	7.5	7.5	7.5	9.7	9.7	18.3	10.6	10.6	10.6	10.6	10.6	9.4	9	8	8	8	20.1	9.3	9.6	9	11.5	11.9	12.7	9.7	10.4	40.4
C. baileyi JIBL01000085	5.2	-	9.5	11.2	12.8	20.8	10.7	12.3	12.8	12.8	14	14	12.4	10.8	11.7	11.7	11.7	12.9	12.9	18.8	13.3	13.3	13.3	13.3	13.3	9.5	10	8.1	8.1	8.1	20.6	11.7	12.8	8.1	12.4	14.2	13.1	12.9	11.4	40.9
C. bovis KU291247	8.5	9.5	-	11.2	13.7	20.9	12.2	14.6	14.6	14.6	14.9	14.9	13.3	11.7	12.1	12.1	12.1	12	12	18.5	13.3	13.3	13.3	13.3	13.3	3.8	3.4	2.4	2.4	2.4	17.6	11.3	12.4	8.7	12.9	13.4	16.3	13.4	1.9	39.1
C. canis KU531684	9.8	11.2	11.2	-	9.1	17.6	7.1	10	10	10	10	10	8.3	10.7	9.8	9.8	9.8	6.9	6.9	21.3	8.7	8.7	8.7	8.7	8.7	13.1	12.6	11.7	11.7	11.7	20.8	8.4	7.8	14.6	7.8	7.4	10	7.4	13.1	37.6
C. cuniculus KU531693	11	12.8	13.7	9.1	-	17.4	7.8	4.6	5	5	2.7	2.7	1.8	10	10	10	10	5.5	5.5	21	2.7	2.7	2.7	2.7	2.7	15.1	15.1	13.7	13.7	13.7	19.3	6.8	3.7	15.5	2.7	3.2	7.7	6.8	15.5	39.6
C. felis KT123174	18.3	20.8	20.9	17.6	17.4	-	18.8	17.8	17.8	17.8	16.9	16.9	16.2	16.7	16.7	16.7	16.7	15.4	15.4	28.8	16.2	16.2	16.2	16.2	16.2	22.6	22.2	21.3	21.3	21.3	25.7	15	15.4	23	15.1	16.3	17.2	14.6	22.6	39.8
C. sp. kangaroo genotype 1 KU531694	8.9	10.7	12.2	7.1	7.8	18.8	-	5.5	5.5	5.5	9	9	7.3	11.2	11.2	11.2	11.2	8.3	8.3	20.5	7.8	7.8	7.8	7.8	7.8	11.7	11.7	10.3	10.3	10.3	21.3	9.3	6.9	12.3	6.9	7.4	10.9	8.8	14.1	39
C. sp. EGK1 AY237630	10	12.3	14.6	10	4.6	17.8	5.5	-	0.5	0.5	7.2	7.2	6.4	11	11	11	11	7.8	7.8	21	7.3	7.3	7.3	7.3	7.3	14.6	14.2	13.2	13.2	13.2	22	8.7	5.5	15.1	7.3	6.8	8.6	7.3	16.4	40
C. fayeri KU531671	10.5	12.8	14.6	10	5	17.8	5.5	0.5	-	0	7.7	7.7	6.8	11.4	11.4	11.4	11.4	7.3	7.3	21.4	7.8	7.8	7.8	7.8	7.8	14.6	14.2	13.2	13.2	13.2	21.5	9.1	5.9	15.1	7.3	6.8	9	7.8	16.4	39.6
C. fayeri KU531672	10.5	12.8	14.6	10	5	17.8	5.5	0.5	0	-	7.7	7.7	6.8	11.4	11.4	11.4	11.4	7.3	7.3	21.4	7.8	7.8	7.8	7.8	7.8	14.6	14.2	13.2	13.2	13.2	21.5	9.1	5.9	15.1	7.3	6.8	9	7.8	16.4	39.6
C. hominis IbA10G2 GQ983352	12.2	14	14.9	10	2.7	16.9	9	7.2	7.7	7.7	-	0	1.8	9.5	9.5	9.5	9.5	5.9	5.9	22.1	2.7	2.7	2.7	2.7	2.7	16.3	16.3	14.9	14.9	14.9	19.6	6.3	3.6	16.7	3.2	5	6.3	6.3	16.7	37.9
C. hominis LJRW01000034	12.2	14	14.9	10	2.7	16.9	9	7.2	7.7	7.7	0	-	1.8	9.5	9.5	9.5	9.5	5.9	5.9	22.1	2.7	2.7	2.7	2.7	2.7	16.3	16.3	14.9	14.9	14.9	19.6	6.3	3.6	16.7	3.2	5	6.3	6.3	16.7	37.9
C. hominis JRXJ01000055	10.6	12.4	13.3	8.3	1.8	16.2	7.3	6.4	6.8	6.8	1.8	1.8	-	8.7	8.7	8.7	8.7	4.1	4.1	21	0.9	0.9	0.9	0.9	0.9	14.7	14.7	13.3	13.3	13.3	18	5.5	1.8	15.1	1.4	3.2	7.2	5.5	15.1	38.7
C. cf. macropodum KU531659	9.3	10.8	11.7	10.7	10	16.7	11.2	11	11.4	11.4	9.5	9.5	8.7	-	1.9	1.9	1.9	9.2	9.2	19.2	9.6	9.6	9.6	9.6	9.6	13.6	13.1	12.2	12.2	12.2	17.8	5.2	8.7	12.2	8.7	10.1	9	6.9	13.6	38.8
C. macropodum KU531686	7.5	11.7	12.1	9.8	10	16.7	11.2	11	11.4	11.4	9.5	9.5	8.7	1.9	-	0	0	8.3	8.3	19.1	8.7	8.7	8.7	8.7	8.7	14	13.6	12.6	12.6	12.6	19.5	5.1	7.8	13.6	9.6	10.1	8.1	5.1	14	37.6
C. macropodum KU531687	7.5	11.7	12.1	9.8	10	16.7	11.2	11	11.4	11.4	9.5	9.5	8.7	1.9	0	-	0	8.3	8.3	19.1	8.7	8.7	8.7	8.7	8.7	14	13.6	12.6	12.6	12.6	19.5	5.1	7.8	13.6	9.6	10.1	8.1	5.1	14	37.6
C. macropodum KU531688	7.5	11.7	12.1	9.8	10	16.7	11.2	11	11.4	11.4	9.5	9.5	8.7	1.9	0	0	-	8.3	8.3	19.1	8.7	8.7	8.7	8.7	8.7	14	13.6	12.6	12.6	12.6	19.5	5.1	7.8	13.6	9.6	10.1	8.1	5.1	14	37.6
C. meleagridis JIBK01000054	9.7	12.9	12	6.9	5.5	15.4	8.3	7.8	7.3	7.3	5.9	5.9	4.1	9.2	8.3	8.3	8.3	-	0	19.7	4.1	4.1	4.1	4.1	4.1	13.8	13.4	12.4	12.4	12.4	17.6	5.1	4.1	14.3	4.6	4.1	7.2	4.1	13.8	38.5
C. meleagridis MF621049	9.7	12.9	12	6.9	5.5	15.4	8.3	7.8	7.3	7.3	5.9	5.9	4.1	9.2	8.3	8.3	8.3	0	-	19.7	4.1	4.1	4.1	4.1	4.1	13.8	13.4	12.4	12.4	12.4	17.6	5.1	4.1	14.3	4.6	4.1	7.2	4.1	13.8	38.5
C. muris MF621050	18.3	18.8	18.5	21.3	21	28.8	20.5	21	21.4	21.4	22.1	22.1	21	19.2	19.1	19.1	19.1	19.7	19.7	-	21	21	21	21	21	18.5	17.6	17.1	17.1	17.1	11	19.2	20.5	18.1	21.9	21.9	23.5	21.1	20.4	41.2
C. parvum MF621051	10.6	13.3	13.3	8.7	2.7	16.2	7.8	7.3	7.8	7.8	2.7	2.7	0.9	9.6	8.7	8.7	8.7	4.1	4.1	21	-	0	0	0	0	14.7	14.7	13.3	13.3	13.3	18.9	4.6	1.8	15.1	2.3	3.7	8.1	5.5	15.1	37.9
C. parvum IIdA22G1 LKCJ01000010	10.6	13.3	13.3	8.7	2.7	16.2	7.8	7.3	7.8	7.8	2.7	2.7	0.9	9.6	8.7	8.7	8.7	4.1	4.1	21	0	-	0	0	0	14.7	14.7	13.3	13.3	13.3	18.9	4.6	1.8	15.1	2.3	3.7	8.1	5.5	15.1	37.9
C. parvum IIaA15G2R1 LKCK01000014	10.6	13.3	13.3	8.7	2.7	16.2	7.8	7.3	7.8	7.8	2.7	2.7	0.9	9.6	8.7	8.7	8.7	4.1	4.1	21	0	0	-	0	0	14.7	14.7	13.3	13.3	13.3	18.9	4.6	1.8	15.1	2.3	3.7	8.1	5.5	15.1	37.9
C. parvum IIaA17G1R1 LKCL01000014	10.6	13.3	13.3	8.7	2.7	16.2	7.8	7.3	7.8	7.8	2.7	2.7	0.9	9.6	8.7	8.7	8.7	4.1	4.1	21	0	0	0	-	0	14.7	14.7	13.3	13.3	13.3	18.9	4.6	1.8	15.1	2.3	3.7	8.1	5.5	15.1	37.9
C. parvum IIaA18G2R1 LKHL01000017	10.6	13.3	13.3	8.7	2.7	16.2	7.8	7.3	7.8	7.8	2.7	2.7	0.9	9.6	8.7	8.7	8.7	4.1	4.1	21	0	0	0	0	-	14.7	14.7	13.3	13.3	13.3	18.9	4.6	1.8	15.1	2.3	3.7	8.1	5.5	15.1	37.9
C. sp. deer genotype KU531664	9.4	9.5	3.8	13.1	15.1	22.6	11.7	14.6	14.6	14.6	16.3	16.3	14.7	13.6	14	14	14	13.8	13.8	18.5	14.7	14.7	14.7	14.7	14.7	-	3.4	1.4	1.4	1.4	19.4	13.1	14.2	8.7	14.3	15.2	17.2	15.2	2.9	39.6
C. cf. ryanae MW2 KU531692	9	10	3.4	12.6	15.1	22.2	11.7	14.2	14.2	14.2	16.3	16.3	14.7	13.1	13.6	13.6	13.6	13.4	13.4	17.6	14.7	14.7	14.7	14.7	14.7	3.4	-	1.9	1.9	1.9	18.5	12.7	13.8	8.2	14.3	14.7	17.6	14.7	5.3	40
C. cf. ryanae MW4 KU531676	8	8.1	2.4	11.7	13.7	21.3	10.3	13.2	13.2	13.2	14.9	14.9	13.3	12.2	12.6	12.6	12.6	12.4	12.4	17.1	13.3	13.3	13.3	13.3	13.3	1.4	1.9	-	0	0	18.1	11.7	12.8	7.2	12.9	13.8	15.8	13.8	4.3	39.1
C. cf. ryanae MW7 KU531650	8	8.1	2.4	11.7	13.7	21.3	10.3	13.2	13.2	13.2	14.9	14.9	13.3	12.2	12.6	12.6	12.6	12.4	12.4	17.1	13.3	13.3	13.3	13.3	13.3	1.4	1.9	0	-	0	18.1	11.7	12.8	7.2	12.9	13.8	15.8	13.8	4.3	39.1
C. cf. ryanae MW7 KU531651	8	8.1	2.4	11.7	13.7	21.3	10.3	13.2	13.2	13.2	14.9	14.9	13.3	12.2	12.6	12.6	12.6	12.4	12.4	17.1	13.3	13.3	13.3	13.3	13.3	1.4	1.9	0	0	-	18.1	11.7	12.8	7.2	12.9	13.8	15.8	13.8	4.3	39.1
C. serpentis KY882313	20.1	20.6	17.6	20.8	19.3	25.7	21.3	22	21.5	21.5	19.6	19.6	18	17.8	19.5	19.5	19.5	17.6	17.6	11	18.9	18.9	18.9	18.9	18.9	19.4	18.5	18.1	18.1	18.1	-	18.7	18.5	18.1	17.6	18.9	21.8	19.9	19.4	39.4
C. cf. suis KU531660	9.3	11.7	11.3	8.4	6.8	15	9.3	8.7	9.1	9.1	6.3	6.3	5.5	5.2	5.1	5.1	5.1	5.1	5.1	19.2	4.6	4.6	4.6	4.6	4.6	13.1	12.7	11.7	11.7	11.7	18.7	-	5.5	13.1	6.4	6.9	7.7	4.6	13.1	36.3
C. sp. chipmunk genotype JXRN01000055	9.6	12.8	12.4	7.8	3.7	15.4	6.9	5.5	5.9	5.9	3.6	3.6	1.8	8.7	7.8	7.8	7.8	4.1	4.1	20.5	1.8	1.8	1.8	1.8	1.8	14.2	13.8	12.8	12.8	12.8	18.5	5.5	-	14.7	3.2	3.7	6.8	3.7	14.2	38.7
C. sp. duck-like genotype KU531689	9	8.1	8.7	14.6	15.5	23	12.3	15.1	15.1	15.1	16.7	16.7	15.1	12.2	13.6	13.6	13.6	14.3	14.3	18.1	15.1	15.1	15.1	15.1	15.1	8.7	8.2	7.2	7.2	7.2	18.1	13.1	14.7	-	14.3	14.8	17.2	15.7	10.6	40.9
C. sp. mink genotype KT123172	11.5	12.4	12.9	7.8	2.7	15.1	6.9	7.3	7.3	7.3	3.2	3.2	1.4	8.7	9.6	9.6	9.6	4.6	4.6	21.9	2.3	2.3	2.3	2.3	2.3	14.3	14.3	12.9	12.9	12.9	17.6	6.4	3.2	14.3	-	2.8	8.1	6.4	14.7	39.2
C. sp. OTUi AVK 2014 KJ506854	11.9	14.2	13.4	7.4	3.2	16.3	7.4	6.8	6.8	6.8	5	5	3.2	10.1	10.1	10.1	10.1	4.1	4.1	21.9	3.7	3.7	3.7	3.7	3.7	15.2	14.7	13.8	13.8	13.8	18.9	6.9	3.7	14.8	2.8	-	9.5	6.9	15.2	40.4
C. cf. ubiquitum KU531665	12.7	13.1	16.3	10	7.7	17.2	10.9	8.6	9	9	6.3	6.3	7.2	9	8.1	8.1	8.1	7.2	7.2	23.5	8.1	8.1	8.1	8.1	8.1	17.2	17.6	15.8	15.8	15.8	21.8	7.7	6.8	17.2	8.1	9.5	-	3.2	18.1	38.2
C. ubiquitum KU531698	9.7	12.9	13.4	7.4	6.8	14.6	8.8	7.3	7.8	7.8	6.3	6.3	5.5	6.9	5.1	5.1	5.1	4.1	4.1	21.1	5.5	5.5	5.5	5.5	5.5	15.2	14.7	13.8	13.8	13.8	19.9	4.6	3.7	15.7	6.4	6.9	3.2	-	15.2	37.2
C. xiaoi MF621052	10.4	11.4	1.9	13.1	15.5	22.6	14.1	16.4	16.4	16.4	16.7	16.7	15.1	13.6	14	14	14	13.8	13.8	20.4	15.1	15.1	15.1	15.1	15.1	2.9	5.3	4.3	4.3	4.3	19.4	13.1	14.2	10.6	14.7	15.2	18.1	15.2	-	40
Colpodella angusta KU159286	40.4	40.9	39.1	37.6	39.6	39.8	39	40	39.6	39.6	37.9	37.9	38.7	38.8	37.6	37.6	37.6	38.5	38.5	41.2	37.9	37.9	37.9	37.9	37.9	39.6	40	39.1	39.1	39.1	39.4	36.3	38.7	40.9	39.2	40.4	38.2	37.2	40	-

## Sheet: Table S4
Table S4. Salient information pertaining to the sequences of the variable D8 domain of the nuclear large subunit ribosomal RNA gene (LSU) used for the construction of the phylogenetic tree (cf. Fig. 2A). Sequences produced in this study are shown in bold-type.
Species/genotype	Subtype	Sample code	GenBank accession no.	Host - common name	Host - scientific name	Locality	Reference/source/origin
Cryptosporidium avium		HR04	KY882339	inland bearded dragon	Pogona vitticeps	Australia	This study
Cryptosporidium baileyi		URCB	KY882316	goat	Capra aegagrus hircus	Ghana	Prof. Una Ryan
Cryptosporidium baileyi			JIBL01000085	northern bobwhite	Colinus virginianus	USA	BioProject: PRJNA222835
Cryptosporidium bovis		HA327	KY882320	dairy cattle	Bos taurus	Australia	This study
Cryptosporidium canis		C5371	KY882322	emu	Dromaius novaehollandiae	Australia	This study
Cryptosporidium cuniculus		SV5945	KY882325	European rabbit	Oryctolagus cuniculus	Australia	This study
Cryptosporidium fayeri		MR4158	KY882318	common wombat	Vombatus ursinus	Australia	This study
Cryptosporidium cf. fayeri	kangaroo genotype 1	YY6016	KY882351	eastern grey kangaroo	Macropus giganteus	Australia	This study
Cryptosporidium cf. fayeri EGK1	EGK1	GV3073	KY882352	eastern grey kangaroo	Macropus giganteus	Australia	This study
Cryptosporidium cf. fayeri EGK1	EGK1	YY6091	KY882353	eastern grey kangaroo	Macropus giganteus	Australia	This study
Cryptosporidium felis		GR334	KY882321	human	Homo sapiens	Australia	This study
Cryptosporidium hominis		MW2921	KY882330	human	Homo sapiens	Australia	This study
Cryptosporidium hominis	IbA10G2	HS333	KY882334	human	Homo sapiens	Australia	This study
Cryptosporidium hominis	IfA13G1	HS206	KY882335	human	Homo sapiens	Australia	This study
Cryptosporidium hominis	IdA15G1	HS181	KY882332	human	Homo sapiens	Australia	This study
Cryptosporidium hominis	IgA17	HS143	KY882331	human	Homo sapiens	Australia	This study
Cryptosporidium hominis	IgA17	HS27	KY882333	human	Homo sapiens	Australia	This study
Cryptosporidium hominis			JRXJ01000009	human	Homo sapiens	USA	BioProject: PRJNA252787
Cryptosporidium macropodum		GV5552	KY882346	eastern grey kangaroo	Macropus giganteus	Australia	This study
Cryptosporidium macropodum		GV5573	KY882349	eastern grey kangaroo	Macropus giganteus	Australia	This study
Cryptosporidium macropodum		GV5543	KY882350	eastern grey kangaroo	Macropus giganteus	Australia	This study
Cryptosporidium cf. macropodum		SV3188	KY882347	swamp wallaby	Wallabia bicolor	Australia	This study
Cryptosporidium cf. macropodum		OS3365	KY882348	swamp wallaby	Wallabia bicolor	Australia	This study
Cryptosporidium meleagridis		HS174	KY882323	human	Homo sapiens	Australia	This study
Cryptosporidium meleagridis			JIBK01000002	human	Homo sapiens	India	BioProject: PRJNA222838
Cryptosporidium muris		B2117	KY882317	rodent		Czech Republic	Prof. Una Ryan
Cryptosporidium muris			DS989727				BioProject: PRJNA19553
Cryptosporidium parvum	IIaA15G2R1	HS55	KY882336	human	Homo sapiens	Australia	This study
Cryptosporidium parvum	IIaA17G2R1	HS278	KY882337	human	Homo sapiens	Australia	This study
Cryptosporidium parvum	IIaA18G3R1	HS03	KY882338	human	Homo sapiens	Australia	This study
Cryptosporidium parvum			AF040725			USA	[1]
Cryptosporidium cf. ryanae	MW2	C5875	KY882345	deer	unknown*	Australia	This study
Cryptosporidium cf. ryanae		OS2822	KY882344	deer	unknown*	Australia	This study
Cryptosporidium cf. ryanae	MW7	OS2821	KY882342	deer	unknown*	Australia	This study
Cryptosporidium cf. ryanae	MW4	C4873	KY882343	deer	unknown*	Australia	This study
Cryptosporidium serpentis		HR226	KY882319	coastal taipan	Oxyuranus scutellatus	Australia	This study
Cryptosporidium cf. suis		OS3311	KY882326	deer	unknown*	Australia	This study
Cryptosporidium sp. chipmunk genotype			JXRN01000036	human	Homo sapiens	USA	BioProject: PRJNA272389
Cryptosporidium sp. deer genotype		UY3518	KY882341	deer	unknown*	Australia	This study
Cryptosporidium sp. duck-like genotype		UY5645	KY882340	waterbird	unknown	Australia	This study
Cryptosporidium sp. mink genotype		GR74	KY882324	human	Homo sapiens	Australia	This study
Cryptosporidium sp. novel human genotype		OTUi 1034	KY882329	human	Homo sapiens	Australia	This study
Cryptosporidium ubiquitum		OS6339	KY882328	deer	unknown*	Australia	This study
Cryptosporidium ubiquitum	XIIg	C3604	KY882327	common wombat	Vombatus ursinus	Australia	This study
Cryptosporidium xiaoi		URX1	KY882315	sheep	Ovis aries	Ghana	Prof. Una Ryan
Colpodella angusta (outgroup)			KU159286			Russia	[2]
Table S4 References:
1. Zhu G, Keithly JS, Philippe H. What is the phylogenetic position of Cryptosporidium? Int J Syst Evol Microbiol. 2000;50 Pt 4:1673-1681.
2. Mikhailov KV, Tikhonenkov DV, Janouskovec J, Diakin AY, Ofitserov MV, Mylnikov AP, Aleshin VV. Primary structure of 28S rRNA gene confirms monophyly of free-living heterotrophic and phototrophic apicomplexans (Alveolata). Biochemistry (Mosc). 2015;80(11):1492-1499.
*Samples from "deer" hosts are either introduced Fallow deer (Dama dama), Red deer (Cervus elaphus) or Sambar deer (Rusa unicolor).

## Sheet: Table S5
Table S5. Summary information pertaining to the sequences included in the small subunit rRNA (SSU) phylogenetic tree (Fig. 2B). Bold indicates sequence generated for this study.
Species/Genotype	Subtype	Lab code	GenBank accession no.	Host - common name	Host - scientific name	Locality	Reference/source/origin
Cryptosporidium avium		HR04	KY882314	inland bearded dragon	Pogona vitticeps	Australia	This study
Cryptosporidium baileyi			JIBL01000085	northern bobwhite	Colinus virginianus	USA	BioProject: PRJNA222835
Cryptosporidium bovis		TAR10	KC778533	dairy cattle	Bos taurus	Australia	[1]
Cryptosporidium canis		C5371	KU531684	emu	Dromaius novaehollandiae	Australia	[2]
Cryptosporidium cuniculus		SV5945	KU531693	European rabbit	Oryctolagus cuniculus	Australia	[2]
Cryptosporidium fayeri		MR4158	KU531671	common wombat	Vombatus ursinus	Australia	[2]
Cryptosporidium fayeri		MR4231	KU531672	common wombat	Vombatus ursinus	Australia	[2]
Cryptosporidium cf. fayeri EGKI	EGKI	GV3073	KU531656	eastern grey kangaroo	Macropus giganteus	Australia	[2]
Cryptosporidium felis		GR334	KT123174	human	Homo sapiens	Australia	[3]
Cryptosporidium hominis			JRXJ01000055	human	Homo sapiens	USA	BioProject: PRJNA252787
Cryptosporidium hominis	IbA10G2		LJRW01000034	human	Homo sapiens	United Kingdom	BioProject: PRJNA253834
Cryptosporidium hominis		W15271	GQ983352	human	Homo sapiens	United Kingdom	[4]
Cryptosporidium macropodum		GV5543	KU531686	eastern grey kangaroo	Macropus giganteus	Australia	[2]
Cryptosporidium macropodum		GV5552	KU531687	eastern grey kangaroo	Macropus giganteus	Australia	[2]
Cryptosporidium macropodum		GV5573	KU531688	eastern grey kangaroo	Macropus giganteus	Australia	[2]
Cryptosporidium cf. macropodum		OS3365	KU531661	swamp wallaby	Wallabia bicolor	Australia	[2]
Cryptosporidium cf. macropodum		SV3188	KU531659	swamp wallaby	Wallabia bicolor	Australia	[2]
Cryptosporidium meleagridis			JIBK01000054	human	Homo sapiens	India	BioProject: PRJNA222838
Cryptosporidium meleagridis		HS174	MF621049	human	Homo sapiens	Australia	This study
Cryptosporidium muris		B2117	MF621050	rodent		Czech Republic	Prof. Una Ryan
Cryptosporidium parvum	IIaA18G2R1		LKHL01000017	human	Homo sapiens	United Kingdom	BioProject: PRJNA253840
Cryptosporidium parvum	IIaA15G2R1	HS55	MF621051	human	Homo sapiens	Australia	This study
Cryptosporidium parvum	IIaA17G1R1		LKCL01000014	human	Homo sapiens	United Kingdom	BioProject: PRJNA253847
Cryptosporidium parvum	IIaA15G2R1		LKCK01000014	human	Homo sapiens	United Kingdom	BioProject: PRJNA253846
Cryptosporidium parvum	IIdA22G1		LKCJ01000010	human	Homo sapiens	United Kingdom	BioProject: PRJNA253848
Cryptosporidium cf. ryanae	MW2	C5875	KU531692	deer	unknown*	Australia	[2]
Cryptosporidium cf. ryanae	MW4	C4873	KU531676	deer	unknown*	Australia	[2]
Cryptosporidium cf. ryanae	MW7	OS2821	KU531650	deer	unknown*	Australia	[2]
Cryptosporidium cf. ryanae	MW7	OS2822	KU531651	deer	unknown*	Australia	[2]
Cryptosporidium serpentis		HR226	KY882313	coastal taipan	Oxyuranus scutellatus	Australia	This study
Cryptosporidium cf. suis		OS3311	KU531660	deer	unknown*	Australia	[2]
Cryptosporidium sp. chipmunk			JXRN01000055	human	Homo sapiens	USA	BioProject: PRJNA272389
Cryptosporidium sp. deer genotype		UY3518	KU531664	deer	unknown*	Australia	[2]
Cryptosporidium sp. duck-like genotype		UY5645	KU531689	waterbird	unknown	Australia	[2]
Cryptosporidium sp. kangaroo genotype I		YY6016	KU531694	eastern grey kangaroo	Macropus giganteus	Australia	[2]
Cryptosporidium sp. mink genotype		GR74	KT123172	human	Homo sapiens	Australia	[3]
Cryptosporidium sp. OTUi		OTUi 1034	KJ506854	human	Homo sapiens	Australia	[5]
Cryptosporidium ubiquitum		OS6339	KU531698	deer	unknown*	Australia	[2]
Cryptosporidium cf. ubiquitum		C3604	KU531665	common wombat	Vombatus ursinus	Australia	[2]
Cryptosporidium xiaoi		URX1	MF621052	sheep	Ovis aries	Ghana	Prof. Una Ryan
Colpodella angusta (outgroup)			KU159286			Russia	[6]
Table S5 References:
1. Abeywardena H, Jex AR, Firestone SM, McPhee S, Driessen N, Koehler AV, Haydon SR, Stevens MA, Gasser RB. Assessing calves as carriers of Cryptosporidium and Giardia with zoonotic potential on dairy and beef farms within a water catchment area by mutation scanning. Electrophoresis. 2013;34:2259-2267.
2. Koehler AV, Haydon SR, Jex AR, Gasser RB. Cryptosporidium and Giardia taxa in faecal samples from animals in catchments supplying the city of Melbourne with drinking water (2011 to 2015). Parasites and Vectors. 2016;9(1):315.
3. Ebner J, Koehler AV, Robertson G, Bradbury RS, Jex AR, Haydon SR, Stevens MA, Norton R, Joachim A, Gasser RB. Genetic analysis of Giardia and Cryptosporidium from people in Northern Australia using PCR-based tools. Infect Genet Evol. 2015;36:389-395.
4. Bouzid M, Tyler KM, Christen R, Chalmers RM, Elwin K, Hunter PR. Multi-locus analysis of human infective Cryptosporidium species and subtypes using ten novel genetic loci. BMC Microbiol. 2010;10:213.
5. Koehler AV, Whipp M, Hogg G, Haydon SR, Stevens MA, Jex AR, Gasser RB. First genetic analysis of Cryptosporidium from humans from Tasmania, and identification of a new genotype from a traveller to Bali. Electrophoresis. 2014;35(18):2600-2607.
6. Mikhailov KV, Tikhonenkov DV, Janouskovec J, Diakin AY, Ofitserov MV, Mylnikov AP, Aleshin VV. Primary structure of 28S rRNA gene confirms monophyly of free-living heterotrophic and phototrophic apicomplexans (Alveolata). Biochemistry (Mosc). 2015;80(11):1492-1499.
*Samples from "deer" hosts are either introduced Fallow deer (Dama dama), Red deer (Cervus elaphus) or Sambar deer (Rusa unicolor).
